# Supplementary material for: Living on the edge: The sensitivity of arthropods to development and climate along an urban-wildland interface in the Sonoran Desert of central Arizona
Source: PLoS One. 2024 Apr 18;19(4):e0297227. doi: 10.1371/journal.pone.0297227 (PMC11025936; doi:10.1371/journal.pone.0297227)
Supplement: S1 Table — Includes site coordinates, sampling dates, elevation, disturbance conditions, soil type, plant community, and weather station proximity. (XLSX) [file pone.0297227.s001.xlsx]

## Sheet: Sampling sites and measurements
Site pair	site_code	site_type	num_traps	trap_arrange	start_date	end_date	# of unique sampling dates	Elevation (lowest)	Elevation (highest)	Elevation (average)	start point lat	start point long	end point lat	end point long	Soil Type	Plant Community, 154.121 Ambrosia deltoidea (bursage) - Parkinsonia microphylla (palo verde) - mixed scrub Association 154.123 Simmondsia chinensis (jojoba) - mixed scrub Assocation 154.129 Larrea tridentata (creosote) Association	Distance to Preserve border (m)	Nearest Disturbance	Distance to Nearest Disturbance (m)	Nearest Biggest Disturbance	Distance to Biggest Disturbance (m)	Site Specific Disturbance		Closet rain gauge	Closet temperature gauge	comments
1	Bell	Edge	10	line	2012-02-23	2020-01-24	29	515	517	516	33.6409	-111.857	33.6409	-111.857	R040XB208AZ	154.121	77.5	Trail (104th St)	20.8802	Road	76.78	burrows		Pinnacle Peak Vista (3.1km NW)	Thompson (4.2km E)
1	Gateway	Interior	10	line	2012-02-23	2020-01-24	30	554	555	554.5	33.6444	-111.849	33.6447	-111.849	R040XB219AZ	154.121	501	Trail (House Foundation)	12.7555	Road	468.91	human recreation; man-made rock structure; litter		Pinnacle Peak Vista (3.1km NW)	Thompson (3.4km E)
2	Rincon	Edge	10	line	2012-03-02	2020-01-24	29	527	529	528	33.5973	-111.811	33.5972	-111.81	R040XB205AZ	154.121	38.8	Trail (Ringtail)	30.1481	Development	53.59			Lost Dog (1.1km NW)	Thompson (5.2km N)	Sometimes labeled as "Lost Dog" or "Ringtail"
2	Sunrise	Interior	10	line	2012-03-02	2020-01-24	29	579	602	590.5	33.6076	-111.81	33.6075	-111.804	R040XB208AZ	154.121	491	Trail (Sunrise)	32.4429	Development	525.72			Lost Dog (2.17km NW)	Thompson (4.1km N)
3	Dixileta	Edge	10	line	2012-02-23	2020-01-24	27	831	832	831.5	33.7561	-111.844	33.7561	-111.845	R040XA120AZ	154.123, 154.129	760	Trail (Upper Ranch)	9.8795	Trailhead	119.86	burrows		Powerline (2.88km W)	Jomax (8.5km SW)
3	LoneMtn	Interior	10	line	2012-02-23	2020-01-24	27	828	828	828	33.7627	-111.843	33.7626	-111.843	R040XA120AZ	154.123	30.8	Road (Alma School Rd)	17.07	New development	40.03	human recreation		Fraesfield (2.67km E)	Jomax (8.9km SW)
4	Paraiso	Edge	10	line	2012-02-23	2020-01-24	31	892	894	893	33.6937	-111.813	33.6941	-111.813	R040XA121AZ	154.123	2.25	Road (E Pariso Dr)	45.0163	Development	53.24	erosion		Ranch Gate (2.83km NW)	Thompson (5.4km S)
4	TomThumb	Interior	10	line	2012-02-23	2020-01-24	32	862	864	863	33.6921	-111.801	33.6917	-111.801	R040XA121AZ	154.123	679	Trail (Mesquite Canyon)	17.1262	Trailhead	246.67	social trail		Ranch Gate (3.65km NW)	Thompson (5.35km S)
5	Mine	Interior	10	line	2012-03-02	2014-12-08	12	710	711	710.5	33.6527	-111.789	33.6527	-111.789	R040XB219AZ	154.121		Trail (Thompson Peak Rd)	34.02	Development	2014.87			Hesperus Wash (0.29km NE)	Thompson (2.6km W)
5	Prospector	Interior	10	line	2012-03-02	2014-12-08	12	772	774	773	33.6519	-111.797	33.6519	-111.797	R040XB219AZ	154.121		Trail (Thompson Peak Rd)	26.53	Development	1608.03			Hesperus Wash (1.1km NE)	Thompson (1.6km W)

## Sheet: Weather sites
Rain Gauges	Elevation (m)	Lat	Long		Weather Stns (Temp)	Elevation
Fraesfield Mountain	823	33.7633	-111.814			Feet	Metres	Lat	Long
Hesperus Wash	703	33.6543	-111.786		Thompson Peak	3995	1218	33.6444	-111.812
Lost Dog Wash	500	33.5882	-111.806		Jomax/Pima	2010	613	33.7269	-111.93
Pinnacle Pk Powerline	754	33.7615	-111.875
Pinnacle Pk Vista	552	33.6679	-111.867
Ranch Gate Rd	817	33.7169	-111.827
