# Supplementary material for: Living on the edge: The sensitivity of arthropods to development and climate along an urban-wildland interface in the Sonoran Desert of central Arizona
Source: PLoS One. 2024 Apr 18;19(4):e0297227. doi: 10.1371/journal.pone.0297227 (PMC11025936; doi:10.1371/journal.pone.0297227)
Supplement: S2 Table — Includes all arthropod taxa found during sampling and which site they occurred at. (XLSX) [file pone.0297227.s002.xlsx]

## Sheet: Sheet1
arth_class	arth_order	arth_family	arth_genus_subgenus	display_name	ID level	# of sites present	# of Interior sites present	# of exterior sites present	Bell	Dixileta	Rincon	Mine	Paraiso	Gateway	LoneMtn	Prospector	Sunrise	TomThumb
Insecta	Coleoptera	Anobiidae	Ptinus	Ptinus	Genus	1	0	1	0	0	0	0	1	0	0	0	0	0
Insecta	Hemiptera	Anthocoridae	Orius	Orius	Genus	1	0	1	0	0	1	0	0	0	0	0	0	0
Insecta	Lepidoptera	Arctiidae	NA	Arctiidae	Family	1	0	1	0	0	1	0	0	0	0	0	0	0
Insecta	Hymenoptera	Chalcididae	NA	Chalcididae	Family	1	0	1	0	0	1	0	0	0	0	0	0	0
Insecta	Diptera	Chamaemyiidae	NA	Chamaemyiidae	Family	1	0	1	0	0	1	0	0	0	0	0	0	0
Insecta	Hymenoptera	Chrysididae		Chrysididae	Family	1	0	1	1	0	0	0	0	0	0	0	0	0
Insecta	Blatteria	Corydiidae	NA	Corydiidae	Family	1	0	1	0	0	1	0	0	0	0	0	0	0
Insecta	Hemiptera	Delphacidae	NA	Delphacidae	Family	1	0	1	0	0	0	0	1	0	0	0	0	0
Insecta	Coleoptera	Elateridae	Aeolus	Aeolus	Genus	1	0	1	0	0	1	0	0	0	0	0	0	0
Insecta	Hymenoptera	Figitidae	Figitinae	Figitinae	Subfamily	1	0	1	0	0	0	0	1	0	0	0	0	0
Insecta	Hymenoptera	Formicidae	Leptothorax	Leptothorax	Genus	1	0	1	0	0	0	0	1	0	0	0	0	0
Arachnida	Araneae	Gnaphosidae	Callilepis	Callilepis	Genus	1	0	1	0	0	0	0	1	0	0	0	0	0
Arachnida	Araneae	Gnaphosidae	Haplodrassus	Haplodrassus	Genus	1	0	1	0	0	0	0	1	0	0	0	0	0
Insecta	Orthoptera	Gryllacrididae	NA	Gryllacrididae	Family	1	0	1	0	0	0	0	1	0	0	0	0	0
Insecta	Hymenoptera	Halictidae	NA	Halictidae	Family	1	0	1	0	0	0	0	1	0	0	0	0	0
Insecta	Hemiptera	Kinnaridae	Oeclidius	Oeclidius	Genus	1	0	1	1	0	0	0	0	0	0	0	0	0
Insecta	Coleoptera	Lampyridae	NA	Lampyridae	Family	1	0	1	0	1	0	0	0	0	0	0	0	0
Insecta	Orthoptera	NA	NA	Orthoptera	Order	1	0	1	0	1	0	0	0	0	0	0	0	0
Insecta	Lepidoptera	Noctuidae	NA	Noctuidae immature	Family	1	0	1	1	0	0	0	0	0	0	0	0	0
Insecta	Hemiptera	Rhopalidae	Aufeius	Aufeius	Genus	1	0	1	0	1	0	0	0	0	0	0	0	0
Insecta	Hemiptera	Rhopalidae	Liorhyssus	Liorhyssus	Genus	1	0	1	0	0	1	0	0	0	0	0	0	0
Insecta	Coleoptera	Scarabaeidae	Diplotaxis	Diplotaxis	Genus	1	0	1	0	0	1	0	0	0	0	0	0	0
Insecta	Hymenoptera	Scelionidae	NA	Scelionidae	Family	1	0	1	1	0	0	0	0	0	0	0	0	0
Insecta	Coleoptera	Staphylinidae	Aleochara	Aleochara	Genus	1	0	1	1	0	0	0	0	0	0	0	0	0
Insecta	Diptera	Syrphidae		Syrphidae	Family	1	0	1	1	0	0	0	0	0	0	0	0	0
Insecta	Coleoptera	Tenebrionidae	Platydema	Platydema	Genus	1	0	1	0	0	1	0	0	0	0	0	0	0
Insecta	Coleoptera	Tenebrionidae	Blapstinus	Blapstinus	Genus	1	0	1	1	0	0	0	0	0	0	0	0	0
Insecta	Coleoptera	Tenebrionidae	Notibius	Notibius	Genus	1	0	1	0	1	0	0	0	0	0	0	0	0
Arachnida	Araneae	Tetragnathidae	Glenognatha	Glenognatha	Genus	1	0	1	0	0	1	0	0	0	0	0	0	0
Insecta	Diptera	Bombyliidae	Mythicomyia	Mythicomyia	Genus	2	0	2	1	1	0	0	0	0	0	0	0	0
Insecta	Coleoptera	Carabidae	Selenophorus	Selenophorus	Genus	2	0	2	1	1	0	0	0	0	0	0	0	0
Insecta	Coleoptera	Chrysomelidae	Chaetocnema	Chaetocnema	Genus	2	0	2	1	0	0	0	1	0	0	0	0	0
Insecta	Coleoptera	Curculionidae	NA	Curculionidae	Family	2	0	2	1	0	0	0	1	0	0	0	0	0
Insecta	Hymenoptera	Diapriidae	NA	Diapriidae	Family	2	0	2	0	1	1	0	0	0	0	0	0	0
Arachnida	Araneae	Dictynidae	NA	Dictynidae	Family	2	0	2	1	1	0	0	0	0	0	0	0	0
Chilopoda	Lithobiomorpha	Henicopidae	NA	Henicopidae	Family	2	0	2	0	1	0	0	1	0	0	0	0	0
Insecta	Coleoptera	Histeridae	Euspilotus	Euspilotus	Genus	2	0	2	1	0	1	0	0	0	0	0	0	0
Insecta	Hymenoptera	Pteromalidae	NA	Pteromalidae	Family	2	0	2	1	0	1	0	0	0	0	0	0	0
Insecta	Hemiptera	Rhopalidae	NA	Rhopalidae	Family	2	0	2	0	1	1	0	0	0	0	0	0	0
Chilopoda	Scutigeromorpha	Scutigeridae	NA	Scutigeridae	Family	2	0	2	0	0	1	0	1	0	0	0	0	0
Insecta	Coleoptera	Tenebrionidae	Stenomorpha	Stenomorpha	Genus	2	0	2	1	1	0	0	0	0	0	0	0	0
Insecta	Hemiptera	Thyreocoridae	NA	Thyreocoridae	Family	2	0	2	0	0	1	0	1	0	0	0	0	0
Insecta	Diptera	Bombyliidae	NA	Bombyliidae	Family	3	0	3	1	0	1	0	1	0	0	0	0	0
Insecta	Coleoptera	Curculionidae	Ophryastes	Ophryastes	Genus	4	0	4	1	1	1	0	1	0	0	0	0	0
Arachnida	Araneae	Agelenidae	NA	Agelenidae	Family	1	1	0	0	0	0	0	0	0	0	0	0	1
Insecta	Coleoptera	Anthicidae	NA	Anthicidae	Family	1	1	0	0	0	0	0	0	0	1	0	0	0
Insecta	Coleoptera	Anthicidae	Vacusus	Vacusus	Genus	1	1	0	0	0	0	0	0	0	1	0	0	0
Insecta	Hymenoptera	Aphelinidae	Aphytis	Aphytis	Genus	1	1	0	0	0	0	0	0	0	0	0	0	1
Insecta	Diptera	Asiloidea	NA	Asiloidea	Superfamily	1	1	0	0	0	0	0	0	0	0	0	0	1
Insecta	Hemiptera	Berytidae	Pronotacantha	Pronotacantha	Genus	1	1	0	0	0	0	0	0	0	1	0	0	0
Arachnida	Scorpiones	Buthidae	Centruroides sculpturatus	Centruroides sculpturatus	Species	1	1	0	0	0	0	0	0	0	0	0	0	1
Insecta	Hemiptera	Cercopidae	NA	Cercopidae	Family	1	1	0	0	0	0	0	0	1	0	0	0	0
Insecta	Hemiptera	Cicadellidae	NA	Deltocephalus	Genus	1	1	0	0	0	0	0	0	1	0	0	0	0
Insecta	Neuroptera	Coniopterygidae	NA	Coniopterygidae	Family	1	1	0	0	0	0	0	0	0	0	0	0	1
Insecta	Hymenoptera	Crabronidae	NA	Crabronidae	Genus	1	1	0	0	0	0	0	0	0	0	0	1	0
Insecta	Coleoptera	Cryptophagidae	Crytophagus	Crytophagus	Genus	1	1	0	0	0	0	0	0	1	0	0	0	0
Insecta	Coleoptera	Curculionidae	Eucyllus	Eucyllus	Genus	1	1	0	0	0	0	0	0	0	1	0	0	0
Insecta	Hymenoptera	Eupelmidae	NA	Eupelmidae	Family	1	1	0	0	0	0	0	0	0	0	0	1	0
Insecta	Hymenoptera	Formicidae	Pheidole sciophila	Pheidole sciophila	Species	1	1	0	0	0	0	0	0	1	0	0	0	0
Insecta	Lepidoptera	Gelechiidae	NA	Gelechiidae	Family	1	1	0	0	0	0	0	0	0	0	0	0	1
Arachnida	Araneae	Gnaphosidae	Gnaphosa	Gnaphosa	Genus	1	1	0	0	0	0	0	0	0	0	0	0	1
Arachnida	Araneae	Homalonychidae	Homalonychus	Homalonychus	Genus	1	1	0	0	0	0	0	0	1	0	0	0	0
Arachnida	Scorpiones	Iuridae	NA	Iuridae	Family	1	1	0	0	0	0	0	0	1	0	0	0	0
Insecta	Dermaptera	Labiidae	NA	Labiidae	Family	1	1	0	0	0	0	0	0	1	0	0	0	0
Insecta	Hemiptera	Largidae	Largus	Largus	Genus	1	1	0	0	0	0	0	0	1	0	0	0	0
Arachnida	Araneae	Lycosidae	Allocosa	Allocosa	Genus	1	1	0	0	0	0	0	0	0	0	0	0	1
Insecta	Hemiptera	Lygaeidae	Ligyrocoris	Ligyrocoris	Genus	1	1	0	0	0	0	0	0	0	0	0	1	0
Arachnida	Araneae	Mimetidae	Mimetus	Mimetus	Genus	1	1	0	0	0	0	0	0	0	1	0	0	0
Insecta	Hemiptera	Miridae	Spanagonicus	Spanagonicus	Genus	1	1	0	0	0	0	0	0	0	0	0	1	0
Insecta	Diptera	Muscidae	NA	Muscidae	Family	1	1	0	0	0	0	0	0	1	0	0	0	0
Insecta	Hymenoptera	Mutillidae	Sphaeropthalma	Sphaeropthalma	Genus	1	1	0	0	0	0	0	0	1	0	0	0	0
Insecta	Embiidina	NA	NA	Embiidina	Order	1	1	0	0	0	0	0	0	0	0	0	0	1
Chilopoda	Geophilomorpha	NA	NA	Geophilomorpha	Order	1	1	0	0	0	0	0	0	0	0	0	0	1
Chilopoda	Scolopendromorpha	NA	NA	Scolopendromorpha	Order	1	1	0	0	0	0	0	0	0	1	0	0	0
Arachnida	Scorpiones	NA	NA	Scorpiones	Order	1	1	0	0	0	0	0	0	1	0	0	0	0
Insecta	Siphonaptera	NA	NA	Siphonaptera	Order	1	1	0	0	0	0	0	0	0	0	1	0	0
Arachnida	Araneae	Oonopidae	NA	Oonopidae	Family	1	1	0	0	0	0	0	0	1	0	0	0	0
Insecta	Thysanoptera	Phlaeothripidae	NA	Phlaeothripidae	Family	1	1	0	0	0	0	0	0	0	0	0	1	0
Insecta	Hemiptera	Reduviidae	Empicoris	Empicoris	Genus	1	1	0	0	0	0	0	0	0	0	0	0	1
Insecta	Hemiptera	Reduviidae	NA	Reduviidae	Family	1	1	0	0	0	0	0	0	0	0	0	1	0
Insecta	Orthoptera	Rhaphidophoridae	Ceuthophilus	Ceuthophilus	Genus	1	1	0	0	0	0	0	0	0	0	0	1	0
Insecta	Hemiptera	Saldidae	NA	Saldidae	Family	1	1	0	0	0	0	0	0	1	0	0	0	0
Arachnida	Araneae	Salticidae	Metaphidippus	Metaphidippus	Genus	1	1	0	0	0	0	0	0	0	0	0	1	0
Insecta	Coleoptera	Scarabaeidae	Digitonthophagus gazella	Digitonthophagus gazella	Species	1	1	0	0	0	0	0	0	0	0	0	0	1
Insecta	Diptera	Scathophagidae	NA	Scathophagidae	Family	1	1	0	0	0	0	0	0	0	0	0	0	1
Insecta	Coleoptera	Staphylinidae	Ctenisis	Ctenisis	Genus	1	1	0	0	0	0	0	0	1	0	0	0	0
Insecta	Coleoptera	Tenebrionidae	Asidina wickhami	Asidina wickhami	Species	1	1	0	0	0	0	1	0	0	0	0	0	0
Insecta	Hemiptera	Tingidae	Corythaica	Corythaica	Genus	1	1	0	0	0	0	0	0	0	0	0	1	0
Insecta	Hymenoptera	Trichogrammatidae	NA	Trichogrammatidae	Family	1	1	0	0	0	0	0	0	0	0	0	1	0
Insecta	Thysanoptera	Aeolothripidae	NA	Aeolothripidae	Family	2	1	1	0	1	0	0	0	0	0	0	1	0
Insecta	Diptera	Bombyliidae	Phthiria	Phthiria	Genus	2	1	1	0	0	1	0	0	0	0	0	0	1
Insecta	Coleoptera	Carabidae	Notiophilus	Notiophilus	Genus	2	1	1	0	1	0	0	0	1	0	0	0	0
Insecta	Hymenoptera	Ceraphronidae	NA	Ceraphronidae	Family	2	1	1	1	0	0	0	0	1	0	0	0	0
Insecta	Coleoptera	Chrysomelidae	Altica	Altica	Genus	2	1	1	0	0	1	0	0	1	0	0	0	0
Insecta	Hemiptera	Cicadellidae	Gloridonus	Gloridonus	Genus	2	1	1	0	1	0	0	0	0	0	0	0	1
Insecta	Hymenoptera	Eulophidae	NA	Eulophidae	Family	2	1	1	0	0	1	0	0	0	0	0	0	1
Insecta	Hymenoptera	Formicidae	Cyphomyrmex	Cyphomyrmex	Genus	2	1	1	0	1	0	0	0	0	0	1	0	0
Insecta	Hymenoptera	Formicidae	Linepithema humile	Linepithema humile	Species	2	1	1	1	0	0	0	0	0	1	0	0	0
Insecta	Hymenoptera	Formicidae	Pogonomyrmex maricopa	Pogonomyrmex maricopa	Species	2	1	1	0	0	0	1	1	0	0	0	0	0
Insecta	Hymenoptera	Formicidae	Solenopsis	Solenopsis xyloni	Species	2	1	1	0	1	0	0	0	0	0	0	1	0
Insecta	Coleoptera	Histeridae	Eremosaprinus	Eremosaprinus	Genus	2	1	1	0	0	0	0	1	0	0	0	1	0
Insecta	Hymenoptera	Ichneumonidae	NA	Ichneumonidae	Family	2	1	1	1	0	0	0	0	1	0	0	0	0
Arachnida	Araneae	Liocranidae	NA	Liocranidae	Family	2	1	1	0	0	0	0	1	0	0	0	1	0
Insecta	Coleoptera	Melyridae	Collops	Collops	Genus	2	1	1	0	0	0	0	1	0	0	0	1	0
Insecta	Coleoptera	Melyridae	Trichochrous	Trichochrous	Genus	2	1	1	0	1	0	0	0	1	0	0	0	0
Insecta	Hemiptera	NA	NA	Fulgoroidea	Superfamily	2	1	1	0	1	0	0	0	0	0	0	0	1
Arachnida	Araneae	Philodromidae	Ebo	Ebo	Genus	2	1	1	1	0	0	0	0	0	0	0	0	1
Arachnida	Araneae	Philodromidae	NA	Philodromidae	Family	2	1	1	0	0	1	0	0	0	0	1	0	0
Insecta	Hemiptera	Rhyparochromidae	Prytanes	Prytanes	Genus	2	1	1	0	0	1	0	0	1	0	0	0	0
Insecta	Coleoptera	Scarabaeidae	Ataenius	Ataenius	Genus	2	1	1	0	0	0	1	1	0	0	0	0	0
Insecta	Coleoptera	Tenebrionidae	Asidina parallela	Asidina parallela	Species	2	1	1	0	0	1	0	0	0	0	0	1	0
Insecta	Coleoptera	Tenebrionidae	Centrioptera	Centrioptera	Genus	2	1	1	0	0	1	0	0	0	0	0	1	0
Insecta	Hymenoptera	Tiphiidae	NA	Tiphiidae	Family	2	1	1	1	0	0	0	0	0	0	1	0	0
Arachnida	Araneae	Agelenidae	Rualena	Rualena	Genus	3	1	2	1	1	0	0	0	0	0	0	1	0
Insecta	Hymenoptera	Braconidae	NA	Braconidae	Famly	3	1	2	1	1	0	0	0	0	1	0	0	0
Arachnida	Araneae	Dictynidae	Dictyna	Dictyna	Genus	3	1	2	1	1	0	0	0	0	0	0	0	1
Arachnida	Araneae	Filistatidae	Filistatoides	Filistatoides	Genus	3	1	2	0	0	1	0	1	0	0	0	0	1
Insecta	Hymenoptera	Mymaridae		Mymaridae	Family	3	1	2	1	1	0	1	0	0	0	0	0	0
Insecta	Hymenoptera	Myrmosidae	NA	Myrmosidae	Family	3	1	2	1	1	0	0	0	1	0	0	0	0
Insecta	Hemiptera	Nabidae	NA	Nabidae	Family	3	1	2	1	0	0	0	1	0	0	0	0	1
Insecta	Blattaria	Polyphagidae	Arenivaga	Arenivaga	Genus	3	1	2	0	0	1	0	1	0	1	0	0	0
Arachnida	Araneae	Theridiidae	Latrodectus	Latrodectus	Genus	3	1	2	1	0	1	0	0	1	0	0	0	0
Arachnida	Araneae	Thomisidae	Misumenops	Misumenops	Genus	3	1	2	0	1	1	0	0	0	0	0	0	1
Insecta	Coleoptera	Chrysomelidae	Glyptina	Glyptina	Genus	4	1	3	1	1	1	0	0	0	0	1	0	0
Insecta	Hymenoptera	Formicidae	Paratrechina	Paratrechina	Genus	4	1	3	1	1	1	0	0	0	1	0	0	0
Insecta	Diptera	Tephritidae	Trupanea	Trupanea	Genus	4	1	3	1	1	0	0	1	0	0	0	0	1
Insecta	Hymenoptera	Formicidae	Aphaenogaster	Aphaenogaster	Genus	5	1	4	1	1	1	0	1	0	0	0	1	0
Insecta	Coleoptera	Tenebrionidae	Eusattus	Eusattus	Genus	5	1	4	1	1	1	0	1	1	0	0	0	0
Insecta	Hemiptera	Cydnidae	Melanaethus	Melanaethus	Genus	2	2	0	0	0	0	0	0	1	0	0	0	1
Insecta	Hymenoptera	Formicidae	Nylanderia	Nylanderia	Genus	2	2	0	0	0	0	0	0	0	1	0	1	0
Insecta	Hemiptera	Miridae	Semium	Semium	Genus	2	2	0	0	0	0	0	0	1	0	0	0	1
Insecta	Hymenoptera	Pompilidae	NA	Pompilidae	Family	2	2	0	0	0	0	0	0	0	1	0	1	0
Insecta	Hemiptera	Reduviidae	Apiomerus	Apiomerus	Genus	2	2	0	0	0	0	0	0	1	0	0	0	1
Insecta	Coleoptera	Tenebrionidae	Eleodes longicollis	Eleodes longicollis	Species	2	2	0	0	0	0	0	0	1	0	1	0	0
Arachnida	Araneae	Thomisidae	NA	Thomisidae	Family	2	2	0	0	0	0	0	0	1	1	0	0	0
Arachnida	Araneae	Araneidae	NA	Araneidae	Family	3	2	1	0	0	0	0	1	1	1	0	0	0
Insecta	Hymenoptera	Formicidae	Dorymyrmex	Dorymyrmex insanus	Species	3	2	1	0	1	0	0	0	0	1	0	1	0
Arachnida	Araneae	Gnaphosidae	Synaphosus	Synaphosus	Genus	3	2	1	0	0	0	1	1	0	0	0	0	1
Insecta	Coleoptera	Leiodidae	NA	Leiodidae	Family	3	2	1	0	0	1	0	0	0	0	1	0	1
Arachnida	Araneae	Liocranidae	Neoanagraphis	Neoanagraphis	Genus	3	2	1	0	0	0	0	1	0	1	0	1	0
Insecta	Hymenoptera	NA	NA	Hymenoptera	Order	3	2	1	0	0	1	0	0	0	1	0	1	0
Insecta	Coleoptera	Salpingidae	Dacoderus	Dacoderus	Genus	3	2	1	0	0	1	0	0	0	1	0	1	0
Insecta	Coleoptera	Tenebrionidae	Batuliodes	Batuliodes	Genus	3	2	1	0	1	0	0	0	1	0	0	0	1
Insecta	Hymenoptera	Bethylidae	NA	Bethylidae	Family	4	2	2	1	1	0	0	0	0	1	0	0	1
Insecta	Hemiptera	Cicadellidae	Exitianus	Exitianus	Genus	4	2	2	0	1	0	0	1	0	0	0	1	1
Insecta	Coleoptera	Coccinellidae	NA	Coccinellidae	Family	4	2	2	1	0	1	0	0	1	0	0	1	0
Insecta	Coleoptera	Elateridae	NA	Elateridae	Family	4	2	2	0	1	0	0	1	0	1	0	0	1
Insecta	Diptera	Empididae	NA	Empididae	Family	4	2	2	0	0	1	1	1	0	0	0	1	0
Insecta	Hymenoptera	Encyrtidae	NA	Encyrtidae	Family	4	2	2	1	0	0	0	1	1	1	0	0	0
Insecta	Lepidoptera	Geometridae	NA	Geometridae	Family	4	2	2	1	0	0	0	1	0	1	0	1	0
Insecta	Hemiptera	Lygaeidae	Nysius	Nysius	Genus	4	2	2	1	1	0	0	0	1	1	0	0	0
Insecta	Diptera	Mycetophilidae	NA	Mycetophilidae	Family	4	2	2	0	1	1	0	0	1	0	0	1	0
Insecta	Hemiptera	Psyllidae	NA	Psyllidae	Family	4	2	2	0	1	0	0	1	0	0	0	1	1
Insecta	Coleoptera	Tenebrionidae	Anepsius	Anepsius	Genus	4	2	2	0	1	1	1	0	1	0	0	0	0
Arachnida	Araneae	Theridiidae	Euryopis	Euryopis	Genus	4	2	2	0	1	0	0	1	1	0	0	0	1
Insecta	Coleoptera	Carabidae	NA	Carabidae	Family	5	2	3	1	0	1	0	1	0	0	0	1	1
Insecta	Hemiptera	Lygaeidae	Geocoris	Geocoris	Genus	5	2	3	1	1	0	0	1	1	0	0	0	1
Insecta	Hymenoptera	Formicidae	Camponotus	Camponotus	Genus	6	2	4	1	1	1	0	1	0	1	0	0	1
Insecta	Hemiptera	Lygaeidae	NA	Lygaeidae	Family	6	2	4	1	1	1	0	1	0	0	1	1	0
Collembola	NA	NA	NA	Collembola	Class	6	2	4	1	1	1	0	1	0	1	1	0	0
Insecta	Hymenoptera	Formicidae	Brachymyrmex	Brachymyrmex	Genus	3	3	0	0	0	0	1	0	1	0	1	0	0
Arachnida	Araneae	Oonopidae	Scaphiella	Scaphiella	Genus	3	3	0	0	0	0	0	0	1	1	0	0	1
Insecta	Diptera	Heleomyzidae	NA	Heleomyzidae	Family	4	3	1	0	0	1	0	0	1	1	0	1	0
Arachnida	Araneae	Philodromidae	Thanatus	Thanatus	Genus	4	3	1	1	0	0	1	0	0	1	0	0	1
Insecta	Hemiptera	Lygaeidae	Emblethis	Emblethis	Genus	5	3	2	1	0	0	0	1	1	1	0	1	0
Insecta	Hymenoptera	Mutillidae	Dasymutilla	Dasymutilla	Genus	5	3	2	0	0	1	0	1	0	1	1	0	1
Insecta	Psocodea	NA	NA	Psocodea	Order	5	3	2	1	1	0	0	0	0	1	0	1	1
Insecta	Orthoptera	Acrididae	NA	Acrididae	Family	6	3	3	1	1	1	0	0	0	1	1	0	1
Insecta	Hemiptera	Aleyrodidae	NA	Aleyrodidae	Family	6	3	3	1	1	0	0	1	0	1	0	1	1
Insecta	Hymenoptera	Apidae	Apis mellifera	Apis mellifera	Species	6	3	3	1	1	0	0	1	1	0	0	1	1
Insecta	Diptera	Chironomidae	NA	Chironomidae	Family	6	3	3	0	1	1	0	1	1	0	0	1	1
Insecta	Hymenoptera	Formicidae	Pogonomyrmex	Pogonomyrmex	Genus	6	3	3	1	0	1	1	1	0	0	1	0	1
Arachnida	Araneae	Gnaphosidae	Micaria	Micaria	Genus	6	3	3	1	0	1	0	1	1	0	0	1	1
Arachnida	Araneae	Gnaphosidae	Zelotes	Zelotes	Genus	6	3	3	1	1	0	0	1	1	1	0	1	0
Arachnida	Araneae	Lycosidae	Pardosa	Pardosa	Genus	6	3	3	1	1	0	1	1	0	0	1	0	1
Insecta	Hemiptera	Miridae	Phytocoris	Phytocoris	Genus	6	3	3	1	0	1	1	1	0	0	0	1	1
Arachnida	Acariformes	NA	NA	Actinedida	Order	6	3	3	1	1	0	0	1	1	0	0	1	1
Arachnida	Opiliones	Phalangiidae	NA	Phalangiidae	Family	6	3	3	1	0	1	1	1	0	1	0	1	0
Insecta	Diptera	Phoridae	NA	Phoridae	Family	6	3	3	1	1	0	0	1	1	1	0	1	0
Chilopoda	Scolopendromorpha	Scolopendridae	NA	Scolopendridae	Family	6	3	3	1	1	1	0	0	1	1	0	0	1
Insecta	Coleoptera	Tenebrionidae	Argoporis	Argoporis	Genus	6	3	3	1	1	0	1	1	0	1	0	0	1
Insecta	Coleoptera	Tenebrionidae	Steriphanus	Steriphanus	Genus	6	3	3	0	1	1	0	1	1	1	0	0	1
Insecta	Coleoptera	Curculionidae	Thinoxenus	Thinoxenus	Genus	7	3	4	1	1	1	0	1	0	1	0	1	1
Insecta	Hemiptera	Cydnidae	Microporus	Microporus	Genus	7	3	4	1	1	1	0	1	1	1	0	0	1
Insecta	Mantodea	Mantidae	NA	Mantidae	Family	7	3	4	1	1	1	0	1	1	0	0	1	1
Insecta	Hemiptera	Miridae	NA	Miridae	Family	7	3	4	1	1	1	0	1	0	1	0	1	1
Arachnida	Araneae	NA	NA	Araneae	Order	7	3	4	1	1	1	0	1	0	1	0	1	1
Arachnida	Araneae	Oecobiidae	Oecobius	Oecobius	Genus	7	3	4	1	1	1	0	1	0	1	0	1	1
Insecta	Diptera	Sciaridae	NA	Sciaridae	Family	7	3	4	1	1	1	0	1	0	1	0	1	1
Insecta	Hymenoptera	Pompilidae	Pepsis	Pepsis	Genus	4	4	0	0	0	0	1	0	1	0	1	0	1
Insecta	Hemiptera	Cicadellidae	Aceratagallia	Aceratagallia	Subgenus	5	4	1	1	0	0	0	0	1	1	0	1	1
Arachnida	Araneae	Caponiidae	Tarsonops	Tarsonops	Species	6	4	2	0	0	1	0	1	0	1	1	1	1
Insecta	Diptera	Chloropidae		Chloropidae	Family	6	4	2	1	1	0	1	0	1	0	0	1	1
Arachnida	Araneae	Lycosidae	NA	Lycosidae	Genus	6	4	2	1	0	1	1	0	0	1	0	1	1
Insecta	Coleoptera	Tenebrionidae	Trichiasida hispidula	Trichiasida hispidula	Species	6	4	2	1	1	0	1	0	0	1	1	0	1
Insecta	Coleoptera	Tenebrionidae	NA	Tenebrionidae	Family	6	4	2	1	0	1	1	0	1	1	0	1	0
Insecta	Coleoptera	Carabidae	Syntomus	Syntomus	Species	7	4	3	1	1	0	0	1	1	1	0	1	1
Arachnida	Scorpiones	Caraboctonidae	Hadrurus arizonensis	Hadrurus arizonensis	Species	7	4	3	1	1	0	1	1	1	1	0	1	0
Insecta	Orthoptera	Gryllidae	NA	Gryllidae	Family	7	4	3	1	0	1	0	1	0	1	1	1	1
Arachnida	Araneae	Linyphiidae	Tennesseellum	Tennesseellum	Genus	7	4	3	1	1	0	1	1	1	1	0	1	0
Arachnida	Pseudoscorpiones	NA	NA	Pseudoscorpiones	Order	7	4	3	0	1	1	0	1	1	1	0	1	1
Diplopoda	Spirobolida	NA	NA	Spirobolida	Order	7	4	3	1	1	1	0	0	1	0	1	1	1
Arachnida	Araneae	Pholcidae	NA	Pholcidae	Family	7	4	3	0	1	1	1	1	0	1	0	1	1
Insecta	Hemiptera	Rhyparochromidae	NA	Rhyparochromidae	Family	7	4	3	1	0	1	1	1	1	1	0	0	1
Insecta	Coleoptera	Staphylinidae	NA	Staphylinidae	Family	7	4	3	0	1	1	1	1	1	1	0	0	1
Insecta	Diptera	Cecidomyiidae	NA	Cecidomyiidae	Family	8	4	4	1	1	1	0	1	1	1	0	1	1
Insecta	Coleoptera	Curculionidae	Mecinus	Mecinus	Genus	8	4	4	1	1	1	0	1	1	1	0	1	1
Arachnida	Araneae	Gnaphosidae	Drassyllus	Drassyllus	Genus	8	4	4	1	1	1	0	1	1	1	0	1	1
Collembola	Entomobryomorpha	Isotomidae	NA	Isotomidae	Family	8	4	4	1	1	1	0	1	1	1	0	1	1
Insecta	Neuroptera	Myrmeleontidae	NA	Myrmeleontidae	Family	8	4	4	1	1	1	1	1	0	0	1	1	1
Insecta	Hymenoptera	NA	NA	Chalcidoidea	Superfamily	8	4	4	1	1	1	0	1	1	1	0	1	1
Insecta	Diptera	NA	NA	Diptera	Order	8	4	4	1	1	1	0	1	1	1	0	1	1
Arachnida	Solifugae	NA	NA	Solifugae	Order	8	4	4	1	1	1	0	1	1	1	0	1	1
Insecta	Lepidoptera	Pyralidae	NA	Pyralidae	Family	8	4	4	1	1	1	0	1	1	0	1	1	1
Arachnida	Araneae	Salticidae	Habronattus	Habronattus	Genus	8	4	4	1	1	1	1	1	1	0	0	1	1
Insecta	Hymenoptera	Scelionidae	Scenopinus	Scenopinus	Genus	8	4	4	1	1	1	0	1	1	1	0	1	1
Insecta	Coleoptera	Tenebrionidae	Eleodes	Eleodes armatus	Species	8	4	4	1	1	1	0	1	1	1	0	1	1
Arachnida	Araneae	Theridiidae	NA	Theridiidae	Family	8	4	4	1	1	1	0	1	1	1	0	1	1
Arachnida	Araneae	Theridiidae	Steatoda	Steatoda	Genus	8	4	4	1	1	1	0	1	1	1	0	1	1
Arachnida	Acariformes	Trombidioidea	NA	Trombidioidea	Superfamily	8	4	4	1	1	1	0	1	1	1	1	1	0
Insecta	Hymenoptera	Formicidae	Neivamyrmex	Neivamyrmex	Genus	5	5	0	0	0	0	1	0	0	1	1	1	1
Insecta	Hymenoptera	Formicidae	Monomorium	Monomorium	Family	7	5	2	1	0	0	1	1	1	1	1	0	1
Insecta	Hymenoptera	Formicidae	Myrmecocystus	Myrmecocystus	Genus	7	5	2	1	0	1	0	0	1	1	1	1	1
Arachnida	Araneae	Lycosidae	Alopecosa	Alopecosa	Genus	7	5	2	0	1	1	1	0	1	0	1	1	1
Arachnida	Araneae	Oxyopidae	Oxyopes	Oxyopes	Genus	7	5	2	1	1	0	1	0	1	1	0	1	1
Arachnida	Solifugae	Ammotrechidae	NA	Ammotrechidae	Family	8	5	3	0	1	1	0	1	1	1	1	1	1
Insecta	Coleoptera	Chrysomelidae		Chrysomelidae	Family	8	5	3	1	1	0	1	1	1	1	0	1	1
Insecta	Coleoptera	Tenebrionidae	Araeoschizus	Araeoschizus	Genus	8	5	3	0	1	1	0	1	1	1	1	1	1
Insecta	Hemiptera	Aphididae	NA	Aphididae	Family	9	5	4	1	1	1	1	1	1	1	0	1	1
Insecta	Coleoptera	Chrysomelidae	Phyllotreta	Phyllotreta	Genus	9	5	4	1	1	1	0	1	1	1	1	1	1
Insecta	Hemiptera	Cicadellidae	NA	Cicadellidae	Family	9	5	4	1	1	1	1	1	1	1	0	1	1
Insecta	Hymenoptera	Formicidae	Crematogaster	Crematogaster	Family	9	5	4	1	1	1	0	1	1	1	1	1	1
Insecta	Hymenoptera	Formicidae	Dorymyrmex bicolor	Dorymyrmex bicolor	Species	9	5	4	1	1	1	1	1	1	1	0	1	1
Insecta	Hymenoptera	Formicidae	Solenopsis	Solenopsis	Genus	9	5	4	1	1	1	0	1	1	1	1	1	1
Arachnida	Araneae	Gnaphosidae	NA	Gnaphosidae	Family	9	5	4	1	1	1	1	1	1	1	0	1	1
Insecta	Psocoptera	NA	NA	Psocoptera	Order	9	5	4	1	1	1	0	1	1	1	1	1	1
Arachnida	Acariformes	Oribatida	NA	Oribatida	Order	9	5	4	1	1	1	0	1	1	1	1	1	1
Insecta	Coleoptera	Pyrochroidae	Cononotus	Cononotus	Genus	9	5	4	1	1	1	1	1	1	1	0	1	1
Insecta	Isoptera	Termitidae	NA	Termitidae	Family	9	5	4	1	1	1	0	1	1	1	1	1	1
Arachnida	Araneae	Thomisidae	Xysticus	Xysticus	Genus	9	5	4	1	1	1	0	1	1	1	1	1	1
Insecta	Hymenoptera	Formicidae	Ephebomyrmex	Ephebomyrmex	Genus	7	6	1	1	0	0	1	0	1	1	1	1	1
Arachnida	Araneae	Linyphiidae	Ceraticelus	Ceraticelus	Genus	8	6	2	0	1	1	1	0	1	1	1	1	1
Arachnida	Araneae	Salticidae	NA	Salticidae	Family	8	6	2	1	0	1	1	0	1	1	1	1	1
Arachnida	Opiliones	NA	NA	Opiliones	Order	9	6	3	1	0	1	1	1	1	1	1	1	1
Arachnida	Acariformes	Anystidae	NA	Anystidae	Family	10	6	4	1	1	1	1	1	1	1	1	1	1
Arachnida	Acariformes	Bdellidae	NA	Bdellidae	Family	10	6	4	1	1	1	1	1	1	1	1	1	1
Arachnida	Acariformes	Caeculidae	NA	Caeculidae	Family	10	6	4	1	1	1	1	1	1	1	1	1	1
Insecta	Neuroptera	Chrysopidae	Chyphotes	Chyphotes	Genus	10	6	4	1	1	1	1	1	1	1	1	1	1
Insecta	Hemiptera	Coccoidea	NA	Coccoidea	Superfamily	10	6	4	1	1	1	1	1	1	1	1	1	1
Collembola	Entomobryomorpha	Entomobryidae	NA	Entomobryidae	Family	10	6	4	1	1	1	1	1	1	1	1	1	1
Arachnida	Acariformes	Erythraeidae	NA	Erythraeidae	Family	10	6	4	1	1	1	1	1	1	1	1	1	1
Arachnida	Trombidiformes	Erythraeoidea	NA	Erythraeoidea	Superfamily	10	6	4	1	1	1	1	1	1	1	1	1	1
Insecta	Hymenoptera	Formicidae	Forelius	Forelius	Genus	10	6	4	1	1	1	1	1	1	1	1	1	1
Insecta	Hymenoptera	Formicidae	NA	Formicidae	Family	10	6	4	1	1	1	1	1	1	1	1	1	1
Insecta	Hymenoptera	Formicidae	Novomessor cockerelli	Novomessor cockerelli	Species	10	6	4	1	1	1	1	1	1	1	1	1	1
Insecta	Hymenoptera	Formicidae	Pheidole	Pheidole	Genus	10	6	4	1	1	1	1	1	1	1	1	1	1
Insecta	Hymenoptera	Formicidae	Pheidole desertorum	Pheidole desertorum	Species	10	6	4	1	1	1	1	1	1	1	1	1	1
Insecta	Hymenoptera	Formicidae	Pheidole xerophila	Pheidole xerophila	Species	10	6	4	1	1	1	1	1	1	1	1	1	1
Insecta	Hymenoptera	Formicidae	Pogonomyrmex rugosus	Pogonomyrmex rugosus	Species	10	6	4	1	1	1	1	1	1	1	1	1	1
Insecta	Hymenoptera	Formicidae	Solenopsis amblychila	Solenopsis amblychila	Species	10	6	4	1	1	1	1	1	1	1	1	1	1
Insecta	Hymenoptera	Formicidae	Solenopsis aurea	Solenopsis aurea	Species	10	6	4	1	1	1	1	1	1	1	1	1	1
Insecta	Hymenoptera	Formicidae	Tetramorium	Tetramorium	Genus	10	6	4	1	1	1	1	1	1	1	1	1	1
Collembola	Poduromorpha	Hypogastruridae	NA	Hypogastruridae	Family	10	6	4	1	1	1	1	1	1	1	1	1	1
Insecta	Coleoptera	Leiodidae	Ptomaphagus	Ptomaphagus	Genus	10	6	4	1	1	1	1	1	1	1	1	1	1
Insecta	Thysanura	Lepismatidae	NA	Lepismatidae	Family	10	6	4	1	1	1	1	1	1	1	1	1	1
Arachnida	Araneae	Linyphiidae	NA	Linyphiidae	Family	10	6	4	1	1	1	1	1	1	1	1	1	1
Arachnida	Araneae	Liocranidae	Agroeca	Agroeca	Genus	10	6	4	1	1	1	1	1	1	1	1	1	1
Insecta	Microcoryphia	Meinertellidae	NA	Meinertellidae	Family	10	6	4	1	1	1	1	1	1	1	1	1	1
Insecta	Hymenoptera	Mutillidae	NA	Mutillidae	Family	10	6	4	1	1	1	1	1	1	1	1	1	1
Insecta	Hymenoptera	Mutillidae	NA	Mutillidae	Genus	10	6	4	1	1	1	1	1	1	1	1	1	1
Arachnida	Acari	NA	NA	Acari	Subclass	10	6	4	1	1	1	1	1	1	1	1	1	1
Arachnida	Acariformes	NA	NA	Anystoidea	Superfamily	10	6	4	1	1	1	1	1	1	1	1	1	1
Insecta	Coleoptera	NA	NA	Coleoptera	Order	10	6	4	1	1	1	1	1	1	1	1	1	1
Insecta	Hemiptera	NA	NA	Hemiptera	Order	10	6	4	1	1	1	1	1	1	1	1	1	1
Malacostraca	Isopoda	NA	NA	Isopoda	Order	10	6	4	1	1	1	1	1	1	1	1	1	1
Insecta	Lepidoptera	NA	NA	Lepidoptera	Order	10	6	4	1	1	1	1	1	1	1	1	1	1
Arachnida	Araneae	Pholcidae	Psilochorus	Psilochorus	Genus	10	6	4	1	1	1	1	1	1	1	1	1	1
Collembola	Sminthuromorpha	Sminthuridae	NA	Sminthuridae	Family	10	6	4	1	1	1	1	1	1	1	1	1	1
Insecta	Coleoptera	Tenebrionidae	Cryptoglossa	Cryptoglossa	Species	10	6	4	1	1	1	1	1	1	1	1	1	1
Insecta	Coleoptera	Tenebrionidae	Nocibiotes	Nocibiotes	Genus	10	6	4	1	1	1	1	1	1	1	1	1	1
Insecta	Coleoptera	Tenebrionidae	Triorophus	Triorophus	Genus	10	6	4	1	1	1	1	1	1	1	1	1	1
Insecta	Thysanoptera	Thripidae	NA	Thripidae	Family	10	6	4	1	1	1	1	1	1	1	1	1	1
Arachnida	Scorpiones	Vaejovidae	NA	Vaejovidae	Family	10	6	4	1	1	1	1	1	1	1	1	1	1
Arachnida	Scorpiones	Vaejovidae	Paravaejovis spinigerus	Paravaejovis spinigerus	Species	10	6	4	1	1	1	1	1	1	1	1	1	1

## Sheet: Sheet2
Class	Order	Family	Genus/species	Interior	Edge
Arachnida	Araneae	Dictynidae	NA	0	2
Arachnida	Araneae	Oonopidae	Scaphiella	3	0
Arachnida	Araneae	Thomisidae	NA	2	0
Chilopoda	Lithobiomorpha	Henicopidae	NA	0	2
Chilopoda	Scutigeromorpha	Scutigeridae	NA	0	2
Insecta	Coleoptera	Carabidae	Selenophorus	0	2
Insecta	Coleoptera	Chrysomelidae	Chaetocnema	0	2
Insecta	Coleoptera	Curculionidae	NA	0	2
Insecta	Coleoptera	Curculionidae	Ophryastes	0	4
Insecta	Coleoptera	Histeridae	Euspilotus	0	2
Insecta	Coleoptera	Tenebrionidae	Eleodes longicollis	2	0
Insecta	Coleoptera	Tenebrionidae	Stenomorpha	0	2
Insecta	Diptera	Bombyliidae	Mythicomyia	0	2
Insecta	Diptera	Bombyliidae	NA	0	3
Insecta	Hemiptera	Miridae	Semium	2	0
Insecta	Hemiptera	Reduviidae	Apiomerus	2	0
Insecta	Hemiptera	Rhopalidae	NA	0	2
Insecta	Hemiptera	Thyreocoridae	NA	0	2
Insecta	Hymenoptera	Diapriidae	NA	0	2
Insecta	Hymenoptera	Formicidae	Brachymyrmex	3	0
Insecta	Hymenoptera	Formicidae	Neivamyrmex	5	0
Insecta	Hymenoptera	Formicidae	Nylanderia	2	0
Insecta	Hymenoptera	Pompilidae	NA	2	0
Insecta	Hymenoptera	Pompilidae	Pepsis	4	0
Insecta	Hymenoptera	Pteromalidae	NA	0	2
