# Supplementary material for: Living on the edge: The sensitivity of arthropods to development and climate along an urban-wildland interface in the Sonoran Desert of central Arizona
Source: PLoS One. 2024 Apr 18;19(4):e0297227. doi: 10.1371/journal.pone.0297227 (PMC11025936; doi:10.1371/journal.pone.0297227)
Supplement: S3 Table — Includes statistical details (e.g. z- and p-values) for GLMMs. (XLSX) [file pone.0297227.s003.xlsx]

## Sheet: Final models
Response	Best model
Arthropod abundance	y = Treatment * Season + Precipitation
Arthropod LPTs	y = Treatment * Season + Precipitation
Ants	y = Treatment * Season + Temperature
Beetles	y = Season
Bristletails	y = Season
Mites	y = Treatment * Season + Temperature
Spiders	y = Season + Precipitation
True Bugs	y = Precipitation
Springtails	y = Season
Fire ants	y = Treatment + Temperature

## Sheet: LPTs
Arthropod LPTs	Best.model: y = Treatment * Season + Precipitation
RowNames	Estimate	Std. Error	z value	Pr(>|z|)
(Intercept)	0.989422	0.104548	9.4638	2.96957e-21
TreatInterior	0.277464	0.141048	1.96716	0.0491651
SSpring	0.24488	0.131365	1.86412	0.0623042
SSummer	-0.0461307	0.150117	-0.307298	0.758617
SWinter	0.107152	0.129647	0.826485	0.408529
P	0.01815	0.00839339	2.16241	0.0305866
TreatInterior:SSpring	-0.457324	0.181719	-2.51666	0.0118474
TreatInterior:SSummer	-0.00889992	0.208732	-0.0426381	0.96599
TreatInterior:SWinter	-0.146939	0.180097	-0.815886	0.414565
Pairwise		Estimate	Std. Error	t.ratio	Pr(>|z|)
Interior-Exterior	Fall	-0.277	0.141	-1.967	0.05
Interior-Exterior	Spring	0.18	0.115	1.566	0.1187
Interior-Exterior	Summer	-0.269	0.154	-1.744	0.0823
Interior-Exterior	Winter	-0.131	0.112	-1.161	0.2468

## Sheet: Abundance
Arthropod Abundance	Best model: y = treatment * season + precipitation
RowNames	Estimate	Std. Error	z value	Pr(>|z|)
(Intercept)	2.0115	0.193355	10.4031	2.39925e-25
TreatInterior	0.173382	0.261808	0.662246	0.507814
SSpring	0.4628	0.243184	1.90308	0.0570299
SSummer	-0.366449	0.275565	-1.32981	0.183582
SWinter	0.377997	0.238278	1.58637	0.112655
P	0.0340107	0.0162982	2.08678	0.0369082
TreatInterior:SSpring	-0.751993	0.33594	-2.23847	0.0251901
TreatInterior:SSummer	0.516415	0.385682	1.33897	0.180582
TreatInterior:SWinter	-0.36234	0.333718	-1.08577	0.277582
Pairwise		Estimate	Std. Error	t.ratio	Pr(>|z|)
Interior-Exterior	Fall	-0.173	0.262	-0.662	0.508
Interior-Exterior	Spring	0.579	0.211	2.736	0.007
Interior-Exterior	Summer	-0.69	0.284	-2.433	0.016
Interior-Exterior	Winter	0.189	0.207	0.911	0.363

## Sheet: Ants
Ants	Best.model: y = Treatment * Season + Temperature
RowNames	Estimate	Std. Error	z value	Pr(>|z|)
(Intercept)	2.54328	1.07992	2.35507	0.0185194
TreatInterior	0.126874	0.412653	0.307459	0.758494
SSpring	0.983555	0.386114	2.54732	0.0108554
SSummer	0.157062	0.477165	0.329157	0.742037
SWinter	0.640156	0.470157	1.36158	0.17333
Temp	-0.288593	0.142438	-2.02609	0.0427553
TreatInterior:SSpring	-1.07011	0.530249	-2.01812	0.0435784
TreatInterior:SSummer	0.752007	0.633131	1.18776	0.234929
TreatInterior:SWinter	-1.0204	0.528691	-1.93004	0.0536015
Pairwise		Estimate	Std. Error	t.ratio	Pr(>|z|)
Interior-Exterior	Fall	-0.127	0.413	-0.307	0.7588
Interior-Exterior	Spring	0.943	0.333	2.833	0.005
Interior-Exterior	Summer	-0.879	0.48	-1.829	0.0686
Interior-Exterior	Winter	0.894	0.33	2.705	0.0073

## Sheet: Beetles
Beetles	Best.model: y = Season
RowNames	Estimate	Std. Error	z value	Pr(>|z|)
(Intercept)	-0.501348	0.141592	-3.5408	0.000398915
SSpring	-0.311104	0.185052	-1.68118	0.0927287
SSummer	-0.489634	0.215584	-2.2712	0.023135
SWinter	-0.147539	0.182029	-0.810526	0.417638

## Sheet: Bristletails
RowNames	Estimate	Std. Error	z value	Pr(>|z|)		bristletails
(Intercept)	-0.501348	0.141592	-3.5408	0.000398915
SSpring	-0.311104	0.185052	-1.68118	0.0927287
SSummer	-0.489634	0.215584	-2.2712	0.023135
SWinter	-0.147539	0.182029	-0.810526	0.417638

## Sheet: Mites
Mites	Best.model: y = Treatment * Season + Temperature
RowNames	Estimate	Std. Error	z value	Pr(>|z|)
(Intercept)	-3.32969	1.30213	-2.55712	0.0105543
TreatInterior	0.135859	0.42522	0.319503	0.749345
SSpring	0.0180278	0.393112	0.0458591	0.963423
SSummer	-1.88975	0.496676	-3.8048	0.000141919
SWinter	1.34187	0.540532	2.4825	0.0130462
Temp	0.603898	0.171862	3.51385	0.000441667
TreatInterior:SSpring	-0.916649	0.567366	-1.61562	0.106176
TreatInterior:SSummer	1.01255	0.605442	1.67241	0.0944428
TreatInterior:SWinter	-0.242218	0.546373	-0.44332	0.657535
Pairwise		Estimate	Std. Error	t.ratio	Pr(>|z|)
Interior-Exterior	Fall	-0.136	0.425	-0.32	0.7496
Interior-Exterior	Spring	0.781	0.344	2.27	0.0241
Interior-Exterior	Summer	-1.148	0.448	-2.566	0.0109
Interior-Exterior	Winter	0.106	0.326	0.326	0.7448

## Sheet: Spiders
RowNames	Estimate	Std. Error	z value	Pr(>|z|)		Spiders
(Intercept)	-1.39301	0.0859078	-16.2152	3.93738e-59
TreatInterior	0.168782	0.111885	1.50853	0.13142
P	0.0438061	0.0132628	3.30293	0.000956815

## Sheet: TrueBugs
RowNames	Estimate	Std. Error	z value	Pr(>|z|)		TrueBugs
(Intercept)	-1.29857	0.134384	-9.66316	4.3232e-22
P	0.125837	0.0315101	3.99354	6.5093e-05

## Sheet: Springtails
RowNames	Estimate	Std. Error	z value	Pr(>|z|)		Springtails
(Intercept)	0.927458	0.207603	4.46746	7.91524e-06
SSpring	-0.0667298	0.267463	-0.249492	0.802981
SSummer	-0.660896	0.308204	-2.14435	0.0320051
SWinter	-0.414195	0.265897	-1.55773	0.119297

[truncated: 5 more sheets: Fire Ants, Graph, Sheet1, Sheet2, Sheet3]
